# Supplementary material for: Refugee Children’s Social–Emotional Capacities: Links to Mental Health upon Resettlement and Buffering Effects on Pre-Migratory Adversity
Source: Int J Environ Res Public Health. 2021 Nov 19;18(22):12180. doi: 10.3390/ijerph182212180 (PMC8618894; doi:10.3390/ijerph182212180)
Supplement: Supplementary file 1 [file ijerph-18-12180-s001.zip]

Archive with 1 entries (1 files):
- ijerph-1432057-supplementary.pdf
